# Supplementary material for: Prevalence, Predictors, and Clinical Outcomes of Cervical Arterial Dissection in Patients with Spontaneous Coronary Artery Dissection: A Multicenter Retrospective Cohort Study
Source: J Clin Med. 2026 Jul 7;15(13):5302. doi: 10.3390/jcm15135302 (PMC13362897; doi:10.3390/jcm15135302)
Supplement: Supplementary file 1 [file jcm-15-05302-s001.zip]

Archive with 1 entries (1 files):
- jcm-4383923-supplementary.pdf
